# Supplementary material for: Identifying potential drug targets in hepatocellular carcinoma based on network analysis and one-class support vector machine
Source: Sci Rep. 2019 Jul 18;9:10442. doi: 10.1038/s41598-019-46540-x (PMC6639372; doi:10.1038/s41598-019-46540-x)
Supplement: Supplementary file 2 — Dataset 1 [file 41598_2019_46540_MOESM2_ESM.xlsx]

## Sheet: Supplementary Dataset 1
Supplementary Dataset 1. The predicted positive drug target genes with one-class SVM predictor
Rank	Entrez ID	Gene Symbol	Score
1	6283	S100A12	-61.9822
2	8547	FCN3	-61.9442
3	1178	CLC	-61.8591
4	9048	ARTN	-54.3788
5	2837	UTS2R	-54.1608
6	2986	GUCY2F	-53.3073
7	2692	GHRHR	-53.2317
8	2691	GHRH	-51.9988
9	2676	GFRA3	-51.8005
10	390226	GUCY2EP	-51.6682
11	257313	UTS2B	-50.7152
12	83756	TAS1R3	-46.432
13	1585	CYP11B2	-46.2793
14	64123	ELTD1	-45.9974
15	1524	CX3CR1	-45.8881
16	25769	SLC24A2	-45.8175
17	290	ANPEP	-45.7474
18	80834	TAS1R2	-45.7273
19	57105	CYSLTR2	-45.6945
20	152404	IGSF11	-45.6276
21	1259	CNGA1	-45.385
22	9187	SLC24A1	-45.3832
23	778	CACNA1F	-45.2161
24	55586	MIOX	-44.8502
25	128674	PROKR2	-44.8238
26	114902	C1QTNF5	-44.8222
27	256130	TMEM196	-44.6949
28	80835	TAS1R1	-44.6121
29	64096	GFRA4	-44.2536
30	5623	PSPN	-44.0004
31	57010	CABP4	-43.8443
32	23305	ACSL6	-43.2956
33	26103	LRIT1	-43.2618
34	6376	CX3CL1	-42.8723
35	10800	CYSLTR1	-42.4423
36	729873	TBC1D3	-42.2275
37	55894	DEFB103B	-41.7645
38	1553	CYP2A13	-27.6798
39	84332	DYDC2	-18.5846
40	100288778	LOC100288778	-16.9791
41	5728	PTEN	-16.828
42	886	CCKAR	-15.612
43	338596	ST8SIA6	-14.973
44	84992	PIGY	-14.5288
45	100131211	TMEM194B	-14.476
46	26	AOC1	-14.3216
47	440387	CTRB2	-13.6974
48	4923	NTSR1	-13.529
49	84109	QRFPR	-12.6068
50	84218	TBC1D3F	-12.5171
51	317671	RFESD	-11.9465
52	644378	GCNT6	-11.9433
53	162655	ZNF519	-11.3218
54	644890	MEIG1	-10.6633
55	3627	CXCL10	-9.7964
56	100131755	ARMCX4	-9.40327
57	23437	TRS-AGA2-4	-9.3377
58	5901	RAN	-9.12423
59	283869	NPW	-8.98526
60	7366	UGT2B15	-8.85053
61	3269	HRH1	-8.58885
62	78996	C7orf49	-7.96723
63	133	ADM	-7.90528
64	152756	FAM218A	-7.6356
65	542767	C1QTNF9B-AS1	-7.02161
66	283165	KIRREL3-AS3	-6.9636
67	284541	CYP4A22	-6.89327
68	3336	HSPE1	-6.02595
69	221357	GSTA5	-5.64682
70	7157	TP53	-5.53616
71	260434	PYDC1	-5.11005
72	1938	EEF2	-5.04699
73	494551	WEE2	-5.00038
74	1378	CR1	-4.97615
75	8484	GALR3	-4.76667
76	7032	TFF2	-4.75474
77	7768	ZNF225	-4.61313
78	117156	SCGB3A2	-4.61265
79	79168	LILRA6	-4.51787
80	6632	SNRPD1	-4.51129
81	148	ADRA1A	-4.17218
82	730	C7	-3.96971
83	282616	IFNL2	-3.87316
84	4609	MYC	-3.84477
85	2099	ESR1	-3.67129
86	1956	EGFR	-3.66958
87	1549	CYP2A7	-3.4885
88	4914	NTRK1	-3.45458
89	7706	TRIM25	-3.37712
90	197320	ZNF778	-3.33533
91	7190	HSP90B2P	-3.32325
92	7203	CCT3	-3.09697
93	6139	RPL17	-3.05912
94	3000	GUCY2D	-2.99795
95	203068	TUBB	-2.98733
96	6291	SAA4	-2.9663
97	7415	VCP	-2.96542
98	6136	RPL12	-2.93586
99	5441	POLR2L	-2.93427
100	4829	NMBR	-2.86142
101	3558	IL2	-2.82507
102	9184	BUB3	-2.81821
103	351	APP	-2.79007
104	24	ABCA4	-2.7319
105	10266	RAMP2	-2.70882
106	8607	RUVBL1	-2.6834
107	57348	TTYH1	-2.63822
108	79611	ACSS3	-2.55771
109	283417	DPY19L2	-2.52873
110	5684	PSMA3	-2.52548
111	3837	KPNB1	-2.50737
112	400735	PRAMEF4	-2.45503
113	29980	DONSON	-2.41959
114	574537	UGT2A2	-2.38146
115	126	ADH1C	-2.36176
116	6241	RRM2	-2.31269
117	5439	POLR2J	-2.26622
118	54210	TREM1	-2.26529
119	610	HCN2	-2.25882
120	81931	ZNF93	-2.23809
121	5687	PSMA6	-2.14536
122	9349	RPL23	-2.1447
123	202658	TRIM39-RPP21	-2.0758
124	6301	SARS	-2.0299
125	26826	RNU6-6P	-2.01646
126	5682	PSMA1	-1.9781
127	3082	HGF	-1.9635
128	6224	RPS20	-1.94252
129	5691	PSMB3	-1.90923
130	26825	RNU6-50P	-1.87747
131	7451	VWFP1	-1.79275
132	8208	CHAF1B	-1.72843
133	79605	PGBD5	-1.72344
134	11082	ESM1	-1.6845
135	3037	HAS2	-1.66516
136	1375	CPT1B	-1.63272
137	10971	YWHAQ	-1.63069
138	55025	FLJ20712	-1.60403
139	3309	HSPA5	-1.55406
140	9751	SNPH	-1.5375
141	9436	NCR2	-1.53749
142	1965	EIF2S1	-1.50883
143	3190	HNRNPK	-1.44743
144	23020	SNRNP200	-1.40465
145	22849	CPEB3	-1.38338
146	5743	PTGS2	-1.38177
147	8872	CDC123	-1.36184
148	257236	CCDC96	-1.3484
149	6240	RRM1	-1.32371
150	3315	HSPB1	-1.31905
151	55138	FAM90A1	-1.30964
152	10291	SF3A1	-1.30747
153	8065	CUL5	-1.28134
154	25884	CHRDL2	-1.27279
155	5894	RAF1	-1.21869
156	9909	DENND4B	-1.19333
157	5713	PSMD7	-1.17095
158	4489	MT1A	-1.16314
159	10056	FARSB	-1.15915
160	54955	C1orf109	-1.13472
161	375686	SPATC1	-1.08718
162	5347	PLK1	-1.02977
163	2488	FSHB	-1.02125
164	11024	LILRA1	-0.996684
165	6939	TCF15	-0.968965
166	5111	PCNA	-0.96089
167	7514	XPO1	-0.943634
168	6714	SRC	-0.927742
169	6194	RPS6	-0.927345
170	302	ANXA2	-0.924553
171	4771	NF2	-0.918954
172	4317	MMP8	-0.907662
173	269	AMHR2	-0.786394
174	1080	CFTR	-0.785222
175	3832	KIF11	-0.783163
176	653619	PRAMEF15	-0.749554
177	1026	CDKN1A	-0.721275
178	114788	CSMD3	-0.719009
179	1903	S1PR3	-0.710244
180	729533	FAM72A	-0.699501
181	648	BMI1	-0.697811
182	55234	SMU1	-0.657001
183	1969	EPHA2	-0.630018
184	286151	FBXO43	-0.628206
185	983	CDK1	-0.621457
186	2849	GPR26	-0.57341
187	6554	SLC10A1	-0.565135
188	3567	IL5	-0.541386
189	10907	TXNL4A	-0.523772
190	3320	HSP90AA1	-0.494067
191	3148	HMGB2	-0.490297
192	390664	C1QTNF8	-0.479353
193	5599	MAPK8	-0.463992
194	51659	GINS2	-0.447356
195	374969	CCDC23	-0.437787
196	8318	CDC45	-0.413199
197	6580	SLC22A1	-0.405757
198	23460	ABCA6	-0.360338
199	83740	H2AFB3	-0.308711
200	6167	RPL37	-0.257941
201	284618	RUSC1-AS1	-0.233962
202	23428	SLC7A8	-0.224057
203	54578	UGT1A6	-0.220452
204	6124	RPL4	-0.195908
205	22996	TTC39A	-0.181231
206	367	AR	-0.154153
207	29958	DMGDH	-0.135849
208	404216	LINC01561	-0.0964151
209	7465	WEE1	-0.0809366
210	6636	SNRPF	-0.0625799
211	27339	PRPF19	-0.0605979
212	79689	STEAP4	-0.0175785
213	6207	RPS13	0.0108225
214	51163	DBR1	0.0173203
215	26664	OR7C1	0.0181287
216	6205	RPS11	0.0598605
217	6135	RPL11	0.103863
218	121551	BTBD11	0.111101
219	51054	PLEKHA8P1	0.220049
220	5171	PDR	0.22529
221	10399	GNB2L1	0.267962
222	5048	PAFAH1B1	0.276763
223	8483	CILP	0.296618
224	115106	HAUS1	0.301489
225	3806	KIR2DS1	0.364963
226	10987	COPS5	0.370208
227	1499	CTNNB1	0.378768
228	3308	HSPA4	0.391036
229	6774	STAT3	0.391462
230	161247	FITM1	0.395502
231	2197	FAU	0.419029
232	3292	HSD17B1	0.434205
233	5925	RB1	0.437547
234	100128400	LOC100128400	0.439176
235	9966	TNFSF15	0.448304
236	10213	PSMD14	0.448977
237	2146	EZH2	0.450987
238	2984	GUCY2C	0.453848
239	5295	PIK3R1	0.463657
240	5693	PSMB5	0.465898
241	8565	YARS	0.467673
242	6421	SFPQ	0.471842
243	54508	EPB41L4A-AS2	0.472433
244	441315	FAM90A5P	0.504445
245	84916	CIRH1A	0.536016
246	100287045	FAM90A26	0.550626
247	2259	FGF14	0.560941
248	3810	KIR2DS5	0.582202
249	2353	FOS	0.614424
250	6045	RNF2	0.623484
251	340595	ZCCHC16	0.658432
252	256223	CDRT15L2	0.676142
253	1798	DPAGT1	0.694458
254	29081	METTL5	0.74781
255	64641	EBF2	0.756349
256	7153	TOP2A	0.775913
257	2475	MTOR	0.791991
258	728911	CT45A2	0.80178
259	2107	ETF1	0.812873
260	5601	MAPK9	0.82848
261	23541	SEC14L2	0.833758
262	1315	COPB1	0.840059
263	6117	RPA1	0.869919
264	5697	PYY	0.875689
265	6628	SNRPB	0.882839
266	3747	KCNC2	0.920383
267	199675	MCEMP1	0.920707
268	9700	ESPL1	0.925586
269	200350	FOXD4L1	0.930283
270	6529	SLC6A1	0.947823
271	335	APOA1	0.949775
272	23141	ANKLE2	0.951851
273	11128	POLR3A	0.955666
274	11181	TREH	0.969539
275	401024	FSIP2	0.970323
276	3313	HSPA9	0.986092
277	841	CASP8	1.00292
278	142	PARP1	1.00482
279	6427	SRSF2	1.01098
280	51066	SSUH2	1.03138
281	7529	YWHAB	1.04217
282	4064	CD180	1.06133
283	207	AKT1	1.06953
284	10397	NDRG1	1.06995
285	3065	HDAC1	1.09409
286	332	BIRC5	1.09946
287	1551	CYP3A7	1.10732
288	1642	DDB1	1.1113
289	2998	GYS2	1.13832
290	5468	PPARG	1.14809
291	727	C5	1.18024
292	100526832	PHOSPHO2-KLHL23	1.19381
293	2690	GHR	1.203
294	526	ATP6V1B2	1.20598
295	1994	ELAVL1	1.23153
296	4087	SMAD2	1.23295
297	8805	TRIM24	1.24058
298	954	ENTPD2	1.26093
299	64240	ABCG5	1.2726
300	7248	TSC1	1.30216
301	51188	SS18L2	1.30321
302	51226	COPZ2	1.3464
303	9817	KEAP1	1.39287
304	8704	B4GALT2	1.40123
305	153090	DAB2IP	1.43482
306	1019	CDK4	1.45937
307	10856	RUVBL2	1.46848
308	4171	MCM2	1.49084
309	3480	IGF1R	1.4941
310	25	ABL1	1.508
311	80335	WDR82	1.53457
312	1111	CHEK1	1.54483
313	9965	FGF19	1.55553
314	595	CCND1	1.57732
315	5071	PARK2	1.61794
316	5434	POLR2E	1.65665
317	641700	ECSCR	1.66115
318	196	AHR	1.66279
319	51504	TRMT112	1.66659
320	84326	C16orf13	1.67617
321	23232	TBC1D12	1.67975
322	83658	DYNLRB1	1.69974
323	5694	PSMB6	1.70227
324	155061	ZNF746	1.70908
325	2534	FYN	1.74024
326	10878	CFHR3	1.74644
327	2932	GSK3B	1.75029
328	729230	CCR2	1.77456
329	8936	WASF1	1.80011
330	2567	GABRG3	1.80098
331	9533	POLR1C	1.81518
332	5422	POLA1	1.8166
333	57819	LSM2	1.83331
334	4088	SMAD3	1.83607
335	8407	TAGLN2	1.84861
336	8881	CDC16	1.8558
337	776	CACNA1D	1.86101
338	2128	EVX1	1.8617
339	6132	RPL8	1.86285
340	462	SERPINC1	1.87547
341	8312	AXIN1	1.87677
342	6938	TCF12	1.88202
343	2335	FN1	1.88326
344	255043	TMEM86B	1.88932
345	5438	POLR2I	1.90444
346	6038	RNASE4	1.90574
347	301	ANXA1	1.91862
348	100170217	SNAR-B2	1.91955
349	8826	IQGAP1	1.93047
350	4067	LYN	1.93496
351	2862	MLNR	1.9588
352	10842	PPP1R17	1.96656
353	57393	TMEM27	1.9877
354	81572	PDRG1	1.99521
355	2597	GAPDH	2.00508
356	150962	PUS10	2.00897
357	7010	TEK	2.02229
358	3588	IL10RB	2.02253
359	10970	CKAP4	2.02416
360	10575	CCT4	2.02596
361	1314	COPA	2.03695
362	11235	PDCD10	2.03758
363	84844	PHF5A	2.05065
364	29923	HILPDA	2.05843
365	5782	PTPN12	2.07972
366	7322	UBE2D2	2.09955
367	11185	INMT	2.10815
368	166815	TIGD2	2.11108
369	150365	MEI1	2.11313
370	7321	UBE2D1	2.12993
371	10980	COPS6	2.14284
372	10594	PRPF8	2.14371
373	2203	FBP1	2.14693
374	7262	PHLDA2	2.16799
375	5594	MAPK1	2.17301
376	6897	TARS	2.19336
377	3054	HCFC1	2.20279
378	3191	HNRNPL	2.20299
379	3725	JUN	2.20456
380	5187	PER1	2.20801
381	79816	TLE6	2.23397
382	390502	SERPINA2	2.25021
383	55143	CDCA8	2.25089
384	9837	GINS1	2.26032
385	6514	SLC2A2	2.28592
386	3039	HBA1	2.29046
387	5230	PGK1	2.3001
388	2810	SFN	2.30697
389	121441	NEDD1	2.3099
390	4233	MET	2.32071
391	2521	FUS	2.3265
392	6197	RPS6KA3	2.33948
393	2091	FBL	2.34552
394	6543	SLC8A2	2.34718
395	345275	HSD17B13	2.35375
396	55972	SLC25A40	2.35723
397	6203	RPS9	2.3714
398	2113	ETS1	2.37853
399	2904	GRIN2B	2.37915
400	2215	FCGR3B	2.38695
401	5371	PML	2.39494
402	22827	PUF60	2.40324
403	11237	RNF24	2.40786
404	8732	RNGTT	2.4148
405	6348	CCL3	2.41486
406	8697	CDC23	2.41637
407	11051	NUDT21	2.41688
408	4790	NFKB1	2.42805
409	6141	RPL18	2.43953
410	2	A2M	2.46525
411	7412	VCAM1	2.46732
412	716	C1S	2.47556
413	6888	TALDO1	2.48462
414	51547	SIRT7	2.495
415	7534	YWHAZ	2.50004
416	2885	GRB2	2.50959
417	400682	LOC400682	2.51991
418	4255	MGMT	2.54636
419	22916	NCBP2	2.56482
420	5367	PMCH	2.58829
421	4343	MOV10	2.59123
422	10155	TRIM28	2.59839
423	1386	ATF2	2.60152
424	10262	SF3B4	2.60854
425	165082	GPR113	2.60869
426	8266	UBL4A	2.61464
427	5686	PSMA5	2.62
428	140767	NRSN1	2.62079
429	4792	NFKBIA	2.63933
430	7536	SF1	2.64075
431	405754	ERVFRD-1	2.6516
432	255928	SYT14	2.65211
433	10584	COLEC10	2.65746
434	11255	HRH3	2.66251
435	47	ACLY	2.66411
436	1301	COL11A1	2.66441
437	474344	GIMAP6	2.66495
438	2547	XRCC6	2.67649
439	10188	TNK2	2.68389
440	6217	RPS16	2.69151
441	3895	KTN1	2.69297
442	9021	SOCS3	2.72571
443	715	C1R	2.72924
444	2908	NR3C1	2.73672
445	255743	NPNT	2.74329
446	7431	VIM	2.74626
447	64399	HHIP	2.76099
448	5595	MAPK3	2.76124
449	2538	G6PC	2.77572
450	51728	POLR3K	2.78271
451	4176	MCM7	2.78499
452	38	ACAT1	2.7871
453	885	CCK	2.79204
454	7132	TNFRSF1A	2.7973
455	7913	DEK	2.80861
456	147841	SPC24	2.83329
457	246181	AKR7L	2.83537
458	8175	SF3A2	2.85367
459	127	ADH4	2.85672
460	1213	CLTC	2.86401
461	171568	POLR3H	2.86472
462	55156	ARMC1	2.87028
463	6772	STAT1	2.87395
464	10891	PPARGC1A	2.87448
465	988	CDC5L	2.90088
466	64151	NCAPG	2.90494
467	6647	SOD1	2.90562
468	83755	KRTAP4-12	2.9144
469	84264	HAGHL	2.92207
470	1633	DCK	2.92957
471	5562	PRKAA1	2.93241
472	4734	NEDD4	2.93416
473	55599	RNPC3	2.9369
474	26280	IL1RAPL2	2.9474
475	7124	TNF	2.95425
476	503618	DEFB104B	2.95582
477	7296	TXNRD1	2.9579
478	1022	CDK7	2.97399
479	10788	IQGAP2	2.97629
480	1029	CDKN2A	2.98509
481	4188	MDFI	2.98542
482	1104	RCC1	2.99414
483	9958	USP15	3.00777
484	2308	FOXO1	3.02582
485	5747	PTK2	3.02696
486	23150	FRMD4B	3.02825
487	117579	RLN3	3.03641
488	79974	CPED1	3.06404
489	3240	HP	3.06941
490	27123	DKK2	3.07575
491	57467	HHATL	3.07912
492	102724159	LOC102724159	3.08019
493	6658	SOX3	3.08066
494	145773	FAM81A	3.08157
495	1457	CSNK2A1	3.09152
496	4256	MGP	3.0967
497	728712	SPANXA2	3.10227
498	5315	PKM	3.10324
499	2658	GDF2	3.10334
500	57647	DHX37	3.10872
501	392862	GRID2IP	3.11063
502	6118	RPA2	3.12316
503	16	AARS	3.12755
504	23327	NEDD4L	3.13902
505	26270	FBXO6	3.14072
506	85480	TSLP	3.14179
507	342909	ZNF284	3.14519
508	119016	AGAP4	3.15214
509	5692	PSMB4	3.15562
510	10381	TUBB3	3.15608
511	2323	FLT3LG	3.16193
512	7052	TGM2	3.16615
513	54555	DDX49	3.16974
514	3932	LCK	3.17028
515	5591	PRKDC	3.1739
516	213	ALB	3.17463
517	4318	MMP9	3.18119
518	8795	TNFRSF10B	3.18237
519	732	C8B	3.18472
520	128209	KLF17	3.18857
521	10075	HUWE1	3.1951
522	65244	SPATS2	3.20111
523	23160	WDR43	3.20155
524	64417	C5orf28	3.2052
525	6289	SAA2	3.20607
526	5519	PPP2R1B	3.21113
527	51747	LUC7L3	3.21588
528	3091	HIF1A	3.21789
529	5879	RAC1	3.23093
530	389336	C5orf46	3.24874
531	6428	SRSF3	3.24879
532	444	ASPH	3.25065
533	29110	TBK1	3.27879
534	51705	EMCN	3.28694
535	6732	SRPK1	3.29311
536	9296	ATP6V1F	3.29842
537	161	AP2A2	3.29856
538	6780	STAU1	3.30125
539	3717	JAK2	3.30574
540	59338	PLEKHA1	3.32636
541	55592	GOLGA2P5	3.33269
542	4677	NARS	3.33397
543	3306	HSPA2	3.34521
544	2134	EXTL1	3.34561
545	6210	RPS15A	3.35237
546	10533	ATG7	3.35342
547	5052	PRDX1	3.35857
548	9955	HS3ST3A1	3.36001
549	8945	BTRC	3.36079
550	9890	LPPR4	3.36382
551	91975	ZNF300	3.36791
552	898	CCNE1	3.37469
553	51701	NLK	3.37978
554	718	C3	3.38476
555	91662	NLRP12	3.38637
556	6725	SRMS	3.39017
557	3312	HSPA8	3.40238
558	6235	RPS29	3.40571
559	1908	EDN3	3.40641
560	1487	CTBP1	3.40649
561	124	ADH1A	3.41011
562	100130086	HSFX2	3.42143
563	143379	C10orf82	3.43546
564	23235	SIK2	3.4476
565	8027	STAM	3.46432
566	7277	TUBA4A	3.4656
567	3066	HDAC2	3.47308
568	440138	ALG11	3.47515
569	92558	CCDC64	3.48935
570	23710	GABARAPL1	3.50039
571	23172	FAM175B	3.50631
572	10253	SPRY2	3.51114
573	5105	PCK1	3.51859
574	5784	PTPN14	3.52173
575	51557	LGSN	3.52268
576	90390	MED30	3.52965
577	159162	RBMY2FP	3.53694
578	6152	RPL24	3.53768
579	4000	LMNA	3.53797
580	11341	SCRG1	3.54345
581	8470	SORBS2	3.5455
582	813	CALU	3.54943
583	11200	CHEK2	3.56086
584	4137	MAPT	3.56131
585	7189	TRAF6	3.56254
586	6596	HLTF	3.56621
587	4830	NME1	3.5734
588	5345	SERPINF2	3.57379
589	5914	RARA	3.57445
590	6633	SNRPD2	3.57928
591	2023	ENO1	3.58684
592	143941	TTC36	3.58734
593	5244	ABCB4	3.5874
594	2116	ETV2	3.5946
595	4193	MDM2	3.59919
596	4174	MCM5	3.60724
597	5245	PHB	3.60729
598	63898	SH2D4A	3.6119
599	8835	SOCS2	3.61445
600	388325	SCIMP	3.6157
601	170691	ADAMTS17	3.62745
602	10014	HDAC5	3.62794
603	23491	CES3	3.62805
604	10146	G3BP1	3.63171
605	54577	UGT1A7	3.6438
606	79792	GSDMD	3.65499
607	3698	ITIH2	3.65553
608	8294	HIST1H4I	3.65558
609	10013	HDAC6	3.66115
610	6133	RPL9	3.66675
611	4784	NFIX	3.6673
612	653567	TMEM236	3.67192
613	6830	SUPT6H	3.67864
614	3956	LGALS1	3.68293
615	1432	MAPK14	3.68831
616	29766	TMOD3	3.69241
617	3456	IFNB1	3.70017
618	5988	RFPL1	3.70067
619	867	CBL	3.70632
620	5427	POLE2	3.70658
621	23291	FBXW11	3.70751
622	6618	SNAPC2	3.71147
623	5431	POLR2B	3.72452
624	1645	AKR1C1	3.73201
625	6870	TACR3	3.73455
626	999	CDH1	3.73833
627	6754	SSTR4	3.73909
628	84925	DIRC2	3.74059
629	6155	RPL27	3.74271
630	50807	ASAP1	3.75088
631	4738	NEDD8	3.75878
632	81855	SFXN3	3.76406
633	65123	INTS3	3.76521
634	51388	NIP7	3.7828
635	4133	MAP2	3.78331
636	147948	ZNF582	3.78471
637	4493	MT1E	3.78657
638	7283	TUBG1	3.79075
639	467	ATF3	3.79816
640	10863	ADAM28	3.80056
641	29989	OBP2B	3.80139
642	9743	ARHGAP32	3.80279
643	26281	FGF20	3.80511
644	226	ALDOA	3.80536
645	122769	LRR1	3.81076
646	64208	POPDC3	3.82151
647	10217	CTDSPL	3.82251
648	527	ATP6V0C	3.82969
649	11338	U2AF2	3.83044
650	6733	SRPK2	3.83137
651	328	APEX1	3.83841
652	84135	UTP15	3.84848
653	84002	B3GNT5	3.85627
654	79690	GAL3ST4	3.86329
655	1667	DEFA1	3.86884
656	51206	GP6	3.87402
657	7048	TGFBR2	3.87671
658	7430	EZR	3.8839
659	10553	HTATIP2	3.88487
660	5982	RFC2	3.88913
661	581	BAX	3.89011
662	145508	CEP128	3.89014
663	10038	PARP2	3.89392
664	10499	NCOA2	3.89739
665	835	CASP2	3.90098
666	63910	SLC17A9	3.91156
667	9453	GGPS1	3.91633
668	10616	RBCK1	3.91778
669	10826	FAXDC2	3.91908
670	140801	RPL10L	3.9224
671	84549	MAK16	3.92318
672	991	CDC20	3.92412
673	1803	DPP4	3.92497
674	3178	HNRNPA1	3.92704
675	173	AFM	3.93009
676	10961	ERP29	3.93073
677	23281	MTUS2	3.93089
678	54606	DDX56	3.94361
679	1453	CSNK1D	3.94583
680	409	ARRB2	3.9501
681	83987	CCDC8	3.96919
682	7186	TRAF2	3.97226
683	10316	NMUR1	3.97374
684	27	ABL2	3.97574
685	10877	CFHR4	3.97836
686	7335	UBE2V1	3.98727
687	374739	TEPP	3.98798
688	6144	RPL21	3.99087
689	8622	PDE8B	3.991
690	202151	RANBP3L	3.99799
691	10383	TUBB4B	3.99802
692	10095	ARPC1B	4.0017
693	8777	MPDZ	4.00297
694	132320	SCLT1	4.00581
695	100289635	ZNF605	4.00922
696	100527963	PMF1-BGLAP	4.01029
697	1311	COMP	4.01497
698	6718	AKR1D1	4.01995
699	26033	ATRNL1	4.02199
700	3931	LCAT	4.02257
701	1869	E2F1	4.02324
702	5683	PSMA2	4.03187
703	55679	LIMS2	4.04019
704	7364	UGT2B7	4.04323
705	7201	TRHR	4.04333
706	51741	WWOX	4.04768
707	8204	NRIP1	4.05408
708	5159	PDGFRB	4.05568
709	140706	CCM2L	4.0565
710	116443	GRIN3A	4.06204
711	353355	ZNF233	4.06333
712	5796	PTPRK	4.06668
713	6181	RPLP2	4.06717
714	1031	CDKN2C	4.07382
715	3276	PRMT1	4.08658
716	6950	TCP1	4.09166
717	7422	VEGFA	4.09702
718	10963	STIP1	4.09784
719	64708	COPS7B	4.10341
720	163702	IFNLR1	4.10489
721	338323	NLRP14	4.10663
722	8878	SQSTM1	4.10783
723	7165	TPD52L2	4.11187
724	84896	ATAD1	4.12211
725	4736	RPL10A	4.12431
726	26251	KCNG2	4.12694
727	735	C9	4.12774
728	3483	IGFALS	4.12987
729	10666	CD226	4.1302
730	22938	SNW1	4.1348
731	308	ANXA5	4.13515
732	1540	CYLD	4.13782
733	54538	ROBO4	4.14467
734	50616	IL22	4.14578
735	8708	B3GALT1	4.15014
736	857	CAV1	4.15081
737	9212	AURKB	4.16217
738	2768	GNA12	4.16885
739	1936	EEF1D	4.17215
740	78998	RHPN1-AS1	4.17366
741	84790	TUBA1C	4.17559
742	86	ACTL6A	4.18172
743	833	CARS	4.18523
744	5518	PPP2R1A	4.18878
745	7531	YWHAE	4.1913
746	4869	NPM1	4.19408
747	6363	CCL19	4.19498
748	7980	TFPI2	4.20094
749	64118	DUS1L	4.20631
750	116437	LINC01257	4.20728
751	7015	TERT	4.21525
752	673	BRAF	4.217
753	4644	MYO5A	4.218
754	3735	KARS	4.22265
755	1211	CLTA	4.225
756	133688	UGT3A1	4.22527
757	2565	GABRG1	4.22647
758	2638	GC	4.22962
759	246777	SPESP1	4.23503
760	2289	FKBP5	4.23572
761	7525	YES1	4.23762
762	64087	MCCC2	4.24498
763	2902	GRIN1	4.25007
764	221416	C6orf223	4.25789
765	472	ATM	4.26153
766	55033	FKBP14	4.26281
767	284406	ZFP82	4.27176
768	51133	KCTD3	4.2735
769	5501	PPP1CC	4.28186
770	440023	KRTAP5-6	4.28354
771	9861	PSMD6	4.28401
772	6541	SLC7A1	4.28602
773	8914	TIMELESS	4.29586
774	84929	FIBCD1	4.29711
775	488	ATP2A2	4.29983
776	9045	RPL14	4.30286
777	164656	TMPRSS6	4.30287
778	83940	TATDN1	4.30598
779	137872	ADHFE1	4.3061
780	2194	FASN	4.30655
781	6850	SYK	4.31059
782	871	SERPINH1	4.3213
783	2887	GRB10	4.32159
784	6202	RPS8	4.32713
785	5074	PAWR	4.32949
786	176	ACAN	4.32986
787	6432	SRSF7	4.34045
788	51256	TBC1D7	4.3488
789	2066	ERBB4	4.35217
790	64218	SEMA4A	4.35329
791	6635	SNRPE	4.35448
792	5771	PTPN2	4.35503
793	1856	DVL2	4.35817
794	56123	PCDHB13	4.36036
795	8517	IKBKG	4.36385
796	553158	PRR5-ARHGAP8	4.36899
797	10723	SLC12A7	4.36992
798	10714	POLD3	4.37075
799	7083	TK1	4.375
800	83737	ITCH	4.3766
801	3576	CXCL8	4.38962
802	2316	FLNA	4.40111
803	121457	IKBIP	4.40318
804	1027	CDKN1B	4.40367
805	3636	INPPL1	4.40452
806	170575	GIMAP1	4.40874
807	8452	CUL3	4.41156
808	54206	ERRFI1	4.4289
809	152789	JAKMIP1	4.43198
810	5885	RAD21	4.43663
811	22820	COPG1	4.43735
812	64428	NARFL	4.43861
813	1848	DUSP6	4.44476
814	56130	PCDHB6	4.44613
815	22954	TRIM32	4.45054
816	388531	RGS9BP	4.45792
817	246778	IL27	4.46545
818	6119	RPA3	4.46741
819	9806	SPOCK2	4.47276
820	10611	PDLIM5	4.47916
821	5600	MAPK11	4.48017
822	2263	FGFR2	4.48067
823	7704	ZBTB16	4.48682
824	6188	RPS3	4.48913
825	1778	DYNC1H1	4.49006
826	9688	NUP93	4.49018
827	6279	S100A8	4.49228
828	8972	MGAM	4.49457
829	23398	PPWD1	4.50613
830	51733	UPB1	4.50683
831	4363	ABCC1	4.50998
832	122042	RXFP2	4.51009
833	7046	TGFBR1	4.51869
834	2244	FGB	4.52441
835	5359	PLSCR1	4.52836
836	23657	SLC7A11	4.52973
837	192668	CYS1	4.54591
838	5685	PSMA4	4.55218
839	26136	TES	4.55286
840	127018	LYPLAL1	4.55627
841	4862	NPAS2	4.56218
842	153527	ZMAT2	4.56412
843	84693	MCEE	4.56726
844	345	APOC3	4.56734
845	3428	IFI16	4.56746
846	80758	PRR7	4.56793
847	284014	LOC284014	4.57155
848	23411	SIRT1	4.57211
849	257194	NEGR1	4.57713
850	1147	CHUK	4.57828
851	830	CAPZA2	4.58331
852	1973	EIF4A1	4.58333
853	11329	STK38	4.58564
854	5202	PFDN2	4.58648
855	5580	PRKCD	4.59135
856	5478	PPIA	4.59356
857	820	CAMP	4.59603
858	4134	MAP4	4.59629
859	3983	ABLIM1	4.60322
860	5287	PIK3C2B	4.60726
861	81553	FAM49A	4.60765
862	5587	PRKD1	4.60767
863	89765	RSPH1	4.6161
864	56949	XAB2	4.61819
865	284203	RNASEH1P1	4.62462
866	7274	TTPA	4.6274
867	3028	HSD17B10	4.62886
868	3984	LIMK1	4.63034
869	10233	LRRC23	4.63234
870	1408	CRY2	4.63501
871	9882	TBC1D4	4.63676
872	114044	MCM3AP-AS1	4.64147
873	10	NAT2	4.64461
874	10067	SCAMP3	4.6478
875	5054	SERPINE1	4.64782
876	9112	MTA1	4.64783
877	6522	SLC4A2	4.64994
878	27044	SND1	4.6582
879	118	ADD1	4.65883
880	84959	UBASH3B	4.65914
881	57724	EPG5	4.65947
882	4846	NOS3	4.65987
883	540	ATP7B	4.66647
884	10953	TOMM34	4.66764
885	6929	TCF3	4.66764
886	4637	MYL6	4.67098
887	4673	NAP1L1	4.67158
888	2158	F9	4.67533
889	3667	IRS1	4.67576
890	7421	VDR	4.67602
891	54996	2018-03-02	4.6766
892	3265	HRAS	4.67712
893	84319	CMSS1	4.68225
894	9097	USP14	4.68433
895	4627	MYH9	4.68778
896	4841	NONO	4.68851
897	8605	PLA2G4C	4.68952
898	6122	RPL3	4.69274
899	836	CASP3	4.69442
900	996	CDC27	4.69619
901	2033	EP300	4.69918
902	8289	ARID1A	4.69918
903	9276	COPB2	4.70268
904	7417	VDAC2	4.70742
905	3607	FOXK2	4.7088
906	11315	PARK7	4.71039
907	3958	LGALS3	4.71069
908	6364	CCL20	4.71228
909	64927	TTC23	4.71232
910	28969	BZW2	4.71612
911	10021	HCN4	4.72952
912	801	CALM1	4.73041
913	342908	ZNF404	4.7333
914	9821	RB1CC1	4.73762
915	23118	TAB2	4.73798
916	27166	PRELID1	4.7433
917	1191	CLU	4.75244
918	10898	CPSF4	4.75294
919	3838	KPNA2	4.75468
920	10130	PDIA6	4.75948
921	5156	PDGFRA	4.76028
922	121599	SPIC	4.7671
923	55093	WDYHV1	4.76736
924	714	C1QC	4.77651
925	97	ACYP1	4.77735
926	57506	MAVS	4.78231
927	3376	IARS	4.78717
928	93	ACVR2B	4.78822
929	53826	FXYD6	4.79049
930	84313	VPS25	4.79184
931	727957	MROH1	4.79444
932	7428	VHL	4.79473
933	2923	PDIA3	4.7995
934	8450	CUL4B	4.80707
935	8896	BUD31	4.80718
936	11346	SYNPO	4.81394
937	51201	ZDHHC2	4.81746
938	1646	AKR1C2	4.8177
939	1528	CYB5A	4.82339
940	3158	HMGCS2	4.8257
941	25929	GEMIN5	4.82799
942	341567	H1FNT	4.83302
943	401399	PRRT4	4.83596
944	84203	TXNDC2	4.84616
945	10171	RCL1	4.84645
946	8087	FXR1	4.84652
947	7532	YWHAG	4.84736
948	1948	EFNB2	4.85292
949	11335	CBX3	4.85478
950	9510	ADAMTS1	4.85637
951	8882	ZPR1	4.85656
952	51765	STK26	4.85664
953	4539	ND4L	4.86258
954	8726	EED	4.86378
955	1491	CTH	4.86483
956	2766	GMPR	4.87975
957	157378	TMEM65	4.88674
958	1523	CUX1	4.88696
959	4974	OMG	4.8885
960	5740	PTGIS	4.88957
961	1915	EEF1A1	4.88958
962	54602	NDFIP2	4.89312
963	4982	TNFRSF11B	4.89533
964	847	CAT	4.89662
965	643253	CCT6P1	4.89731
966	4809	NHP2L1	4.89843
967	54973	CPSF3L	4.89964
968	7316	UBC	4.89969
969	1559	CYP2C9	4.90373
970	1548	CYP2A6	4.90385
971	7099	TLR4	4.90676
972	3654	IRAK1	4.90678
973	9586	CREB5	4.9141
974	6175	RPLP0	4.91621
975	11190	CEP250	4.91755
976	284	ANGPT1	4.91829
977	11163	NUDT4	4.92133
978	57125	PLXDC1	4.9231
979	449520	GGNBP1	4.92669
980	55129	ANO10	4.9269
981	64853	AIDA	4.92967
982	11252	PACSIN2	4.93124
983	2182	ACSL4	4.93216
984	6643	SNX2	4.93397
985	3481	IGF2	4.93584
986	7922	SLC39A7	4.93647
987	54798	DCHS2	4.9386
988	51100	SH3GLB1	4.95371
989	79627	OGFRL1	4.95394
990	7150	TOP1	4.9567
991	7123	CLEC3B	4.9568
992	8600	TNFSF11	4.95947
993	10664	CTCF	4.96417
994	54707	GPN2	4.96606
995	10482	NXF1	4.96726
996	5430	POLR2A	4.96768
997	85019	TMEM241	4.9744
998	10251	SPRY3	4.98004
999	170392	OIT3	4.9821
1000	3939	LDHA	4.98531
1001	6920	TCEA3	4.98564
1002	81025	GJA9	4.9885
1003	3187	HNRNPH1	4.99677
1004	5160	PDHA1	5.01084
1005	1601	DAB2	5.01404
1006	8019	BRD3	5.02421
1007	10808	HSPH1	5.02708
1008	406892	MIR100	5.03243
1009	57504	MTA3	5.03338
1010	7325	UBE2E2	5.03428
1011	102724594	LOC102724594	5.0353
1012	5536	PPP5C	5.03914
1013	53354	PANK1	5.03979
1014	7298	TYMS	5.04021
1015	6143	RPL19	5.04301
1016	3921	RPSA	5.05009
1017	6752	SSTR2	5.05113
1018	60482	SLC5A7	5.05149
1019	1627	DBN1	5.05538
1020	57611	ISLR2	5.05656
1021	207147	TRY2P	5.05892
1022	5816	PVALB	5.06107
1023	10068	IL18BP	5.06683
1024	26260	FBXO25	5.06692
1025	3346	HTN1	5.07346
1026	9970	NR1I3	5.07563
1027	5214	PFKP	5.07721
1028	10492	SYNCRIP	5.08472
1029	8339	HIST1H2BG	5.08521
1030	8451	CUL4A	5.0853
1031	10576	CCT2	5.08545
1032	58164	RBPJP3	5.0878
1033	3687	ITGAX	5.09739
1034	2260	FGFR1	5.09831
1035	7054	TH	5.10284
1036	23607	CD2AP	5.10557
1037	64772	ENGASE	5.1102
1038	11201	POLI	5.11932
1039	6142	RPL18A	5.12075
1040	5094	PCBP2	5.12437
1041	622	BDH1	5.12474
1042	7295	TXN	5.12781
1043	1509	CTSD	5.13324
1044	2060	EPS15	5.13996
1045	9531	BAG3	5.14269
1046	206358	SLC36A1	5.14295
1047	2820	GPD2	5.14887
1048	3822	KLRC2	5.15005
1049	1654	DDX3X	5.15063
1050	1020	CDK5	5.15327
1051	6696	SPP1	5.15492
1052	3796	KIF2A	5.16086
1053	570	BAAT	5.1629
1054	2010	EMD	5.16356
1055	10718	NRG3	5.17146
1056	3821	KLRC1	5.17452
1057	387103	CENPW	5.17504
1058	5243	ABCB1	5.1755
1059	7569	ZNF182	5.17565
1060	5578	PRKCA	5.18575
1061	3359	HTR3A	5.18798
1062	10425	ARIH2	5.189
1063	1399	CRKL	5.18971
1064	55145	THAP1	5.20382
1065	1950	EGF	5.20821
1066	6622	SNCA	5.20955
1067	960	CD44	5.21326
1068	23450	SF3B3	5.2193
1069	334	APLP2	5.22311
1070	26133	TRPC4AP	5.2264
1071	3043	HBB	5.23154
1072	2275	FHL3	5.23376
1073	26121	PRPF31	5.2341
1074	2243	FGA	5.2348
1075	7040	TGFB1	5.24251
1076	4089	SMAD4	5.24384
1077	5688	PSMA7	5.2531
1078	10165	SLC25A13	5.25457
1079	2354	FOSB	5.25746
1080	1991	ELANE	5.25907
1081	10513	APPBP2	5.26047
1082	3192	HNRNPU	5.26862
1083	222584	FAM83B	5.27083
1084	51571	FAM49B	5.27419
1085	26578	OSTF1	5.27941
1086	6218	RPS17	5.28141
1087	9261	MAPKAPK2	5.28655
1088	6134	RPL10	5.28761
1089	6229	RPS24	5.28821
1090	672	BRCA1	5.29593
1091	9793	CKAP5	5.2984
1092	10454	TAB1	5.30092
1093	1785	DNM2	5.304
1094	1500	CTNND1	5.31209
1095	375035	SFT2D2	5.31246
1096	3697	ITIH1	5.3143
1097	3326	HSP90AB1	5.31613
1098	1373	CPS1	5.31983
1099	7128	TNFAIP3	5.3204
1100	9657	IQCB1	5.32706
1101	80781	COL18A1	5.32801
1102	821	CANX	5.33029
1103	338	APOB	5.33337
1104	80179	MYO19	5.33707
1105	2852	GPER1	5.33878
1106	133690	CAPSL	5.35202
1107	2956	MSH6	5.35561
1108	10166	SLC25A15	5.35666
1109	50809	HP1BP3	5.3567
1110	100271927	RASA4B	5.36539
1111	200132	TCTEX1D1	5.36672
1112	1736	DKC1	5.38663
1113	23286	WWC1	5.40169
1114	8454	CUL1	5.40422
1115	1434	CSE1L	5.40544
1116	3845	KRAS	5.40567
1117	217	ALDH2	5.41784
1118	132	ADK	5.42119
1119	2064	ERBB2	5.42618
1120	219595	FOLH1B	5.42704
1121	4843	NOS2	5.42807
1122	9820	CUL7	5.43184
1123	221711	SYCP2L	5.43541
1124	57143	ADCK1	5.44017
1125	1407	CRY1	5.44449
1126	8644	AKR1C3	5.46002
1127	89885	FATE1	5.46753
1128	100287082	GACAT2	5.47858
1129	3615	IMPDH2	5.48558
1130	200728	TMEM17	5.49595
1131	6755	SSTR5	5.49961
1132	339906	PRSS42	5.53587
1133	284415	VSTM1	5.54266
1134	9474	ATG5	5.55318
1135	55294	FBXW7	5.57045
1136	9898	UBAP2L	5.57245
1137	3786	KCNQ3	5.57966
1138	10048	RANBP9	5.58389
1139	60312	AFAP1	5.63932
1140	1634	DCN	5.64372
1141	9588	PRDX6	5.69536
1142	147011	PROCA1	5.71255
1143	8842	PROM1	5.7172
